# Supplementary material for: Zebrafish (Danio rerio) larvae as a predictive model to study gentamicin-induced structural alterations of the kidney
Source: PLoS One. 2023 Apr 20;18(4):e0284562. doi: 10.1371/journal.pone.0284562 (PMC10118166; doi:10.1371/journal.pone.0284562)
Supplement: S1 Text — (TXT) [file pone.0284562.s003.txt]

Supporting information, including representative tomography data, is available in a public data repository (https://zenodo.org. DOI: 10.5281/zenodo.7006260). 
